# Supplementary material for: Qu-1: a transformation-and regeneration-amenable doubled haploid cell line with a reference genome sequence for genetic and functional studies in Populus
Source: For Res (Fayettev). 2025 Apr 29;5:e008. doi: 10.48130/forres-0025-0008 (PMC12141832; doi:10.48130/forres-0025-0008)
Supplement: Supplementary file 1 — Supplementary data to this article can be found online. [file forres-0025-0008-Supplementary.zip]

Archive with 11 entries (11 files):
- 10.48130_forres-0025-0008-Suppl-FigureS1.pdf
- 10.48130_forres-0025-0008-Suppl-FigureS2.pdf
- 10.48130_forres-0025-0008-Suppl-FigureS3.pdf
- 10.48130_forres-0025-0008-Suppl-FigureS4.pdf
- 10.48130_forres-0025-0008-Suppl-FigureS6.pdf
- 10.48130_forres-0025-0008-Suppl-FigureS7.pdf
- 10.48130_forres-0025-0008-Suppl-FigureS8.pdf
- 10.48130_forres-0025-0008-Suppl-FigureS9.pdf
- 10.48130_forres-0025-0008-Suppl-TableS1.xlsx
- 10.48130_forres-0025-0008-Suppl-TableS2.xlsx
- 10.48130_forres-0025-0008-Suppl-TableS3.xlsx
