# Supplementary material for: Qu-1: a transformation-and regeneration-amenable doubled haploid cell line with a reference genome sequence for genetic and functional studies in Populus
Source: For Res (Fayettev). 2025 Apr 29;5:e008. doi: 10.48130/forres-0025-0008 (PMC12141832; doi:10.48130/forres-0025-0008)
Supplement: Supplementary file 1 — Supplementary data to this article can be found online. [file forres-0025-0008-Supplementary.zip › 10.48130_forres-0025-0008-Suppl-TableS1.xlsx]

## Sheet: Supplementary Table S1
Supplementary Table S1. Primer sequences used in the article
Primer usage	Primer names	Primer sequences (5'-3')
Primers for SNP-PCR detection	Qu-1-1534-F	CGTGTAGCACTAGATGCCCAATTCAATC
	Qu-1-1534-R	GCCTCCTCGTCACCTCTAAAGAAACC
	Qu-1-4137-F	GCGAGTATGATGATAACGAGGAGCGATAG
	Qu-1-4137-R	CGACGAATAGACCGCACATCCGTAA
PCR validation primers for SNV sites in the Qu-1 genome	Chr02-11295484-F	GAATACTCATACTAGGGTAAGTATGAAGGG
	Chr02-11295484-R	CATTATCTATATCCTTGAATCTGTGGACATTTTTC
	Chr04-180016000-F	TCGTAAGTTTAACGGGTTAACTCGG
	Chr04-180016000-R	ACTCACAACCCTGGTAATGATACCAAGG
	Chr05-12601504-F	ATATGGAGTGTTCAAAGCGGAG
	Chr05-12601504-R	TCATCGTGGATCACTTAAGCC
	Chr07-4292160-F	CCTTGATTACAATCCAGCACAAAATTG
	Chr07-4292160-R	CATAAACTAATTAATCATGATCTTTCAAGTGAC
	Chr08-9578323-F	CAACCAATCTTTGCAAAAAGAAGAC
	Chr08-9578323-R	TACCCTGAGAATGTAACAGATAGTAGAC
	Chr09-10703442-F	GTTTCTCAGTAACTAACACGCAG
	Chr09-10703442-R	TTACTAAACCGAATCGAGATTGATAAC
	Chr11-1821092-F	GAAATTGACTTTTCGGCTTCTTGC
	Chr11-1821092-R	AAACCACTTATAAAACCTTACATATCAGC
	Chr11-5224484-F	TTGTCCCTAATCGAGACCTGATTTAAC
	Chr11-5224484-R	ATCAACCATTATTACAATTCCAAGCAAGTC
	Chr11-5569835-F	ACACGTAGGGAAATTATTGTACACAAG
	Chr11-5569835-R	CTAGGCATATGGGTTATCTTTTCTTGAATAC
	Chr13-7593775-F	AAGATAGCAAAATATTTGATCTTGTGC
	Chr13-7593775-R	TGAATCCATTAACATCCATGAATTGC
	Chr14-9364405-F	TTGAACTCCTCAAAGCCAAGTC
	Chr14-9364405-R	AAGAACGCAGAATATTTGCATTGAATG
	Chr15-7563453-F	AATGTCTTCTCTGTTCCTCATACC
	Chr15-7563453-R	TCCCTGGTTGCACTGATATC
	Chr01-15602766-F	CATCAATGCCATTTGAAGCAC
	Chr01-15602766-R	TGTAGTGACCACTAAAGAGACC
	Chr02-1623577-F	AAGTTTACAAGCAGCTCGAATAAG
	Chr02-1623577-R	ACTGATACAGCTGCTGCTACTG
	Chr03-991809-F	AATAATGGTGACCAAGTTTCCAGC
	Chr03-991809-R	GATAATAGTCGAGGTTTTATTCATGGTG
	Chr05-18706325-F	GATGCTAGCTCGGTCAAGC
	Chr05-18706325-R	ACACACACACATACAAGCCC
	Chr07-14456431-F	CCTTCAGGTAGTGGATACAATGTC
	Chr07-14456431-R	GCTTAGAGTAGCACAGCTACC
	Chr08-5530890-F	CCTTAATAAGCTCTTCGCCAAGAC
	Chr08-5530890-R	ACAGTTGTATGCTATGCTGGTAG
	Chr17-13384126-F	GGAAAGGTGGTTAATTCTTACCG
	Chr17-13384126-R	ATTGCTTGGAAGCAAGACCG
	Chr18-13414161-F	AGCAATAGATTAACATCGGGAGTTTG
	Chr18-13414161-R	AATTAATCTCTAATCGAGTCTTATAACTAAGAATC
	Chr19-13199854-F	ACTCCATTAGCATTAAGTACTAGTAAAG
	Chr19-13199854-R	AAGCATTACAATACTTAATGGAAATGGAG
Primers for site detection after Sanger sequencing of SNP-PCR products	Qu-1-1534-detect	GCCTTTGCACTTCTTTTGCCT(A)GCCCACTTCT
	Qu-1-14137-detect	TCTTTAAATCAGTTTATTAATCAC(T)CTTTTTC
Creation of gRNA for PsnPDS mutant	Qu-1-PsnPDS014gRNA1-F	GATTCTCTCAAGTTGCCTTGAGATG
	Qu-1-PsnPDS014gRNA1-R	AAACCATCTCAAGGCAACTTGAGAG
Primers for detecting psnpds mutant bacterial culture	M13_F	GTTGTAAAACGACGGCCAG
	014gRNA1_R	AAACCATCTCAAGGCAACTTGAGAG
PsnCYCD1;1 gene clone and detection primers	PsnCYCD1;1-clone-F	ATGTCCTACTCTGATTGCTTATCAG
	PsnCYCD1;1-clone-R	TCACCTCGGAATTTC CTTTGTCA
	PsnActin-RT-F	GGATATTCAGCCCCTTGTCTG
	PsnActin-RT-R	TCGTCACCAACATAAGCATCC
	PsnD1;1-RT-F	GGATATTCAGCCCCTTGTCTG
	PsnD1;1-RT-R	TCGTCACCAACATAAGCATCC
Construction of PsnC3H3 inhibitory expression vector primers	Sense-PsnC3H3	TCTAGAATGAATCTCCTTCTGATTCCGATATCTTTCATCACCCTTCTCTTGACATACAAAATCTACCAACGTCTACGCTTCAAGCTCCCACCAGGGCCAAGACCATGGCCAATAGTAGGCAACCTTTATGACGTCAAGCCTGTGAGGTTCCGGTGCTTTGCAGAGTGGGCTCAGGCATATGGTCCTATCATCTCAGTTTGGTTTGGCTCAACTCTTAACGTGATTGTTTCCAATACAGAATTG
	Intron	TACCCGGGGGTAAATTTCTAGTTTTTCTCCTTCATTTTCTTGGTTAGGACCCTTTTCTCTTTTTATTTTTTTGAGCTTTGATCTTTCTTTAAACTGATCTATTTTTTAATTGATTGGTTATGGTGTAAATATTACATAGCTTTAACTGATAATCTGATTACTTTATTTCGTGTGTCTATGATGATGATGATAGTTACAGA
	Antisense- PsnC3H3	CAATTCTGTATTGGAAACAATCACGTTAAGAGTTGAGCCAAACCAAACTGAGATGATAGGACCATATGCCTGAGCCCACTCTGCAAAGCACCGGAACCTCACAGGCTTGACGTCATAAAGGTTGCCTACTATTGGCCATGGTCTTGGCCCTGGTGGGAGCTTGAAGCGTAGACGTTGGTAGATTTTGTATGTCAAGAGAAGGGTGATGAAAGATATCGGAATCAGAAGGAGATTCATGGTACC
Primers for RNAi-PsnC3H3 transgenic plant detection	35S_F	ATGACGCACAATCCCACTATCC
	Intron-R	TCTGTAACTATCATCATCATCATAGACAC
	Intron-F	TACCCGGGGGTAAATTTCTAGTTTTTC
	Tnos_R	GATAATCATCGCAAGACCGGC
Quantitative primers for detecting the expression of lignin monomer synthase in RNAi-PsnC3H3-L15 transgenic plants	PsnC3H3_RT_F	5'-GGATATTCAGCCCCTTGTCTG-3'
	PsnC3H3_RT_R	5'-TCGTCACCAACATAAGCATCC-3'
	PsnCSE2_RT_F	TGGACGGGCTTGATTTTCTC
	PsnCSE2_RT_R	TCCTAGCAATTTCCCTCATGG
	PsnCSE1_RT_F	TCAATGGGTGGACTAGCAAC
	PsnCSE1_RT_R	TTTCTCTGGGTCCTTTATCGC
	PsnHCT6_RT_F	CTACTGTGGATTACTCTGGCG
	PsnHCT6_RT_R	ATGAAGGGTGGAATGGTAAGG
	PsnHCT1_RT_F	CTGATGGGTTTTCTGGTCTCC
	PsnHCT1_RT_R	TGGCTTTGAGGGTGTTGAG
	PsnCCR2_RT_F	AGTCTTGCTGGAGTGATCTTG
	PsnCCR2_RT_R	GTGAGGTACTTGAGGATGTGAG
	PsnCAD1_RT_F	TTTGCCATACCGATATCCACC
	PsnCAD1_RT_R	TCCAACGATGACTCCAACAC
	PsnCAld5H1_RT_F	CTACTTAACCTATGATCGTGCCG
	PsnCAld5H1_RT_R	TGTCTTAACCATTGAGTCCACC
	PsnCCoAOMT1_RT_F	GTCTCCCGGTGATTCAGAAAG
	PsnCCoAOMT1_RT_R	TCATACCCAATCAAACCTCCG
	PsnCCoAOMT2_RT_F	GTCTCCCGGTGATTCAGAAAG
	PsnCCoAOMT2_RT_R	TCATACCCAATCAAACCTCCG
	Psn4CL5_RT_F	ACTTGGTCAGGGATATGGAATG
	Psn4CL5_RT_R	TCTATCGTTCTTGAGGTTGCC
	Psn4CL3_RT_F	GTTCACCTGAATTCGTGCTTG
	Psn4CL3_RT_R	CCTGTGTTAGCTCTGAAAAGTG
	PsnC4H2_RT_F	AGGCTGCAACTCTTCAAGG
	PsnC4H2_RT_R	GATTTCAGGATGGTTCACAAGC
	PsnCOMT2_RT_F	CAGGTATCAGATGAAGAGGCAC
	PsnCOMT2_RT_R	AGAGCAAGTAAGAATGGAGTAGC
	PsnPAL1_RT_F	GCACATTTTAGATGGCAGCG
	PsnPAL1_RT_R	TGACTTGGTTGAGAATCGGATC
	PsnPAL2_RT_F	GTTGGTGTCAAGGTAGAGCTG
	PsnPAL2_RT_R	AGTGAGGCAATGTATGAGTCG
	PsnPAL3_RT_F	TTATCGGAACTCTTGTCAGCG
	PsnPAL3_RT_R	GTGAAGTCCTTAGAGCATAGCG
	PsnPAL5_RT_F	CGAGCAACACAACCAAGATG
	PsnPAL5_RT_R	AGAATCGTGAAGGGTGAAGC
	PtrAldOMT2_RT_F	TCTTGAAGAATTGCTATGACGCCT
	PtrAldOMT2_RT_R	GAATGCACTCAACAAGTATCACCTTG
PCR primers for detecting SNV of Qu-1 mutant induced by EMS	EMS-Chr01-3723-F	AATGGTTTCAATCAGATGAAGATTAAGAAC
	EMS-Chr01-3723-R	AGTGAATGATTGGGTGGATGCTG
	EMS-Chr01-2317-F	AATTGAGATAAGGACTTGAGAAAGATC
	EMS-Chr01-2317-R	TTCAGAGAATCCAACTCCTATTG
	EMS-Chr01-3306-F	ACTGCAAGAAGGCAGTGAC
	EMS-Chr01-3306-R	TATCAGTATGCGGTGATCCACTC
	EMS-Chr02-2115-F	TTATGTGAACCTTCCAAACCATGC
	EMS-Chr02-2115-R	ACCGCAAAGCAGCTTACCTC
	EMS-Chr03-9766-F	ATCACCGGGTACATGAAGCTTG
	EMS-Chr03-9766-R	CTAATCAACGAAGTTCCTGCAGTTGTATC
	EMS-Chr04-1824-F	CACACCAATCTTGACGTGGATGG
	EMS-Chr04-1824-R	GAACTACTGCTCGTAATTAACTGTTGCC
	EMS-Chr05-9383-F	AATAATACCTACACCACGACCCTC
	EMS-Chr05-9383-R	TGAATATAGCAAGATTACTTTCTCCAATAACC
	EMS-Chr07-7101-F	AGTCCTAGCGTTTGCTTGTCTAG
	EMS-Chr07-7101-R	AAACTGTGCACAAGCACGCTG
	EMS-Chr07-8836-F	AAGCTCCTTAACTAAGCCTATACCAAG
	EMS-Chr07-8836-R	ATGGATTGTGAGATCATCTAAATATGATC
	EMS-Chr08-1897-F	ATGGGTTAGTCAAGTTAACCGGGG
	EMS-Chr08-1897-R	TATGTTCAGACAATGATAACTTAAGTCATTTC
	EMS-Chr11-6224-F	TATACATGGACCAAGGGCATGG
	EMS-Chr11-6224-R	TTAATTATCATCGGTTTGCTTTAATTACCC
	EMS-Chr13-1199-F	ACACTATCCTCCTCATTATGCAATAAACC
	EMS-Chr13-1199-R	AAACCTAGCAGTTGGAAGGCTGTAG
	EMS-Chr14-1804-F	TTGTTTGTCCAGATACTATCTAGATTCTG
	EMS-Chr14-1804-R	AGGGTTGTTTCGTTTCACAC
	EMS-Chr15-4696-F	AAACACTACATATCACTGCAAGTCAGTG
	EMS-Chr15-4696-R	AAAGACAGTGACTGTGTCAAGGG
	EMS-Chr16-9706-F	TTTAGAATACAATTCCACGAAATTTCC
	EMS-Chr16-9706-R	TGGTGGCATTCGTATGTCTG
	EMS-Chr17-1324-F	TCAGCTCAGGATAATAATGTAATGGGTG
	EMS-Chr17-1324-R	TTAATTGAATTCTGAATTTCTGGCATTG
Primers for analysis of transcriptional level of mutant genes in EMS-induced Qu-1 mutant	QuPop00389_t2_RT_F	CCCCACACACTCATTACTAGC
	QuPop00389_t2_RT_R	CCTGACCACTACCCATTTCTTG
	QuPop03514_t1_RT_F	CGGACCATCAAGATTCTACCAG
	QuPop03514_t1_RT_R	AGAGATTGGAGAAAGGCGTG
	QuPop14948_t3_RT_F	TGTGGACATGGGAATCGTTAG
	QuPop14948_t3_RT_R	CAGTAGATGTAGCAGGCACAG
	QuPop15257_t1_RT_F	CTAAAGACAAGAGTACCTGGGC
	QuPop15257_t1_RT_R	GCAATGTAGCGTCGGAAAAG
	QuPop18982_t1_RT_F	AGACTCCCCTTAACTCAGGTAC
	QuPop18982_t1_RT_R	CACGGTATGGGATGGCTATAAC
	QuPop21987_t1_RT_F	GCTGGGTCTTTAGGATTTACGG
	QuPop21987_t1_RT_R	GATGAATTTGGAGTTGCTGGG
	QuPop26889_t1_RT_F	GTAATCGTAGCACAACCTCCAG
	QuPop26889_t1_RT_R	CGCTTAGAGTATTGAGAGTTCCTG
EMS Mutation Site Details	Chr01:23177907-23178307	ACCATCTTTTTTTGTGTACTCTCCAATGTGTATGGTATTTAATTGAGATAAGGACTTGAGAAAGATCTTTTTAGATTAATTAGACTATGGATTTTTGCCTATATTCAACAAAGAAGTCACAAATTAGCCCTTCAACCAGGTTAATTCATATTCAATGTACGTGTACATACACTTTCATTCATAAGCACACATGAATTCATGTTTAAATGTCATAAGTCCATACGCAGGTTGAAATACAGGTCCCTAAAAAGCTCTAATATACAAAGTTTACAACACTCGACTGCGAGAAAGAAGTATGGAGGATGAAGAACACGTTTGTCATCATGCTTATTTTCAATAGGAGTTGGATTCTCTGAAGGCTAACATGGCTCGCATCACAAGTTTGCTTGAGTAGACACT…
	Chr01:33067746-33068146	CGCCAATTGTCGCGAAGGAAATATTAGATGGTAATTTCTTTTCTAATACTCTGTGCCCAATATTTCTGTTACTGCAAGAAGGCAGTGACATATTTGAAGGAAATTAGTGAACTATAATTGATCGATCCCCTGAACAAAGTTGAGCTAATGAAAGAGCTATAATTCATGAGCTTGCAGGCAATGAAGCTGGACTACAGCCACACATAAATCTAAAAGTAATATATAGCTTTCTGAATTCTTTATTCATGGATCTTTTGCTTTCCTTTTTCTTAATTATGGTAAGGTCATAGTAGCTATAGTTTATAACGTTGAGTAAATGTTCTTGGAAATAATCGCAGGGATTCGTGAGTGGATCACCGCATACTGATACTGCCCTAGAGCATAACTCTAGAGTACCTC…
	Chr02:21151757-21152157	TTCTTGCATTTAATGAATAGAGTGTGATCAGAGTTACCTTGGTGATAACCATTCGTTTCATAGCTTATGTGAACCTTCCAAACCATGCTCTTGGGGATTGTTTCAAGCCATACAATGCCTTTTGTAATCTACGTCGCACGTCCCCCGCATGGCGATTCGGCGATTTTTTGTTCTTTTGCTTGATTGGTTCTTGGGAGTCGCCACCTAGTATTTAATGAAGGATTACTAGGAAACCCAGATGTATTGGTCGTTGCTAGAGATTCGAGGGGTAAGGGACTGGTTATGGCTAGGGAAGGTATTAGCACCCCTAGAACACCCCACCTGAGGTAAGCTGCTTTGCGGTTTAATGCGATTTGAAAATTTGAAATATTAATCAAATTCTTAAAGCTTTAATAAATC…
	Chr03:9766200-9766600	GAAAAAGCGCCATTTAAGAGTGTGGTGGCCTGGACCGCTATGATCACCGGGTACATGAAGCTTGGGAGGATTCGATTGGCAGAAAGATTGTTTGAAAAGATGCCCGAGAAAAATTTGGTGACTTGGAATGCTATGATTGCAGGTTATATTGAGAATCACAGAGCTGAGGATGGTGTGAAACTTTTCCGAACAATGGTGGGATTTGGTATTCAGCCAAATTCGTCTACTTTGAGCAGTGCTTTGTTAGGGTGTAGTGAGTTGTCTGCTTTACAGTTGGGCAGGCAAGTGCATCAGCTAGTTTGTAAGTCTCCACTGTGTGATGATACAACTGCAGGAACTTCGTTGATTAGCATGTACTGTAAGTGTGGAGTTTTGGAGGATGGCTGGAAATTGTTTGTT…
	Chr04:18245356-18245756	TTAATTCACCGATGAATTATCCCTTTTTCAAAAAACACACACACACACACACCAATCTTGACGTGGATGGTTTATTTAAATTCAAATAAAACTATCTAAAAGAATTTTCTATGTAGAAAAATTAATTTGAGAATATCCCTTTGTTAATGTCTAAAATAACAAGCTATGGCGTCCTAGGAAACGCCTTACCTGCGGCATCAACTATTGCTTTATGTGATTGGAAATATATAGCCAATTAGATTTACGAAAAAAACTAGAAATTAATCAATGATCCAATCCGAATCCTTTACATGATAGATCTCAACAAAAAAAACTTAAGAGTAAAGGCAACAGTTAATTACGAGCAGTAGTTCCCATATTGATGATGTTTTAAAAATCTAAATAGTTTAAAAATAGAGT…
	Chr05:9383459-9383859	ATTCTTCAGACATAAAAGAATAATAATAAACATACATATAAAATCTGCTAAATGAAAATGAAATTAGAAACATGTAATTCTAATAATCAATAATACCTACACCACGACCCTCCCGAATTTCCATGGTCATGGATCTTGAAACGACATCTCTTGAAGCAAGATCCTTGGCTGTAGGTGCATACCTTTCCATAAATCGCTCACCTTCACTGTTCCTAAGAATCCCACCTTCACCACGAGATCCTGCATGTTGCAGATAAAATTAAGAAACAGGCATTGTTTAGTTTGAAACAAACCAGAACCAAAATCAGGTTATTGGAGAAAGTAATCTTGCTATATTCATAACATGTGGAAAAAAAAAACAATATGCAACATATTTTCCATGCGTGCTGAAGAAAGCAG…
	Chr07:7100946-7101346	TTTAATAATTTAACTTGATGGTCTGAAAATAATTTATTACTGTCTAGTTATTTGCAGTCCTAGCGTTTGCTTGTCTAGTTATTTGCTAATTGCGAGTTAATCAAATATTCACATAAGATGGGTCCAGTAATGCCGGGGCATTGACAGAAAAAAAAATCAGTAGACCTAGTCCACGCGTCTCGGTGATGACTTTTAGCCTGATGTGGCATGACGCCATTGCCAATTAGGTCATTAGTCACAAAACCATATCAGATCAATTCTATCATTTCACATACCTTTCTTAGCAACGACCACTGCTAACTAATAACAGCGTGCTTGTGCACAGTTTATCTAATTTTTTACTGTGATTTTTTTTTTTGTGATATTGTTAAACGTTAAAATTGAAGGTAAATGCTAAAA…
	Chr07:8836400-8836800	GAGTCACATGACGGCAAGCTCCTTAACTAAGCCTATACCAAGATATGTATTTAAGACTCCTATTAGGGAATTAGGATTATGTAGGTTTTGATCTTTATATTAGTGATCTTACTATGCTTTGTGTTGCTTATACTTGGATAAACATTATTTTTATGAGGTATTTATTTTCACTATATTGTTTAAATACTAAGAAATAATGATATTAACACACATATACGCGTGCACACACATATGAACATATATATAATCATATGTATAGTTTATAAATAGGTTGATTGGTTCACTCACATGAACAATCACTTTGATGCTTAAGTGAGCAAAATGAGACATAAAAAATATCATCTTAATTAAATATCCATATGAGGTTTTTTTGATCATATTTAGATGATCTCACAATCC…
	Chr08:18970981-18971381	TTTTTCCTTTATATGGAGTTATCCTGGGTTATGGGTTAGTCAAGTTAACCGGGGTGACTCGGGTTTTTTTCAATGTTTTTTATTTAACTTCAATATTTGTCTCCAAATTTTTTAATCTTAAACTCATGTCACAAGTGATGAGTTAGTAGAGTGAACCCAGATTAACTCAATTTTTTTCTTCGACATTTCTTTTCTTTCAAAAATTGATTTTTTGAAATTTTATCATTTGAGATTAGGTTATTCACCCTTGAATTTTGTGGTGTTTTTTGCATTTTATTCTATGAGGTATCCCAATCTCATACGCTACATGTTCGTTAAATTAACTTGAAATGACTTAAGTTATCATTGTCTGAACATATTTTTTTTTATGTTAGTTTTTTTTTACTTGACCCACGACAT…
	Chr11:6224093-6224493	AAGATTTGGGCTTGATTCACAAACACACATTCGATCGGGCTACGCCTATACATGGACCAAGGGCATGGATTTAGGTTTAGGTTAGCTTTTTGCAAACTTATTTTGGACTTGAATTTGAGTTTGTTATAAAATAATTATTTGACCTAAAATTAATTGTTTTCTTAGTCCATGTATTTATTCAACCAATGAATACAAAGTATGAACAATCTTTTTCTTTAGTCTGAACAATTTTTATTTAAAATGTAGCATTTTAAATTAAAAAAATAACAATTAATTTTATTTATATGATGGGTAATTAAAGCAAACCGATGATAATTAATTTTGGTAATTATTAGAATTAATTATGCATCAATTTTAGGCCAAAAAAATCAATATAAAAAGGGGTAAAAGGGAGATGTT…
	Chr13:1199786-1200186	AGTATCCTACCCCGCAAGGTGGATCAATCATATAGGAGTTCAGGAACTGAACACTATCCTCCTCATTATGCAATAAACCAAAAACATTCCTCTACATTCCTCCTAAATTCTAAATCTATCCTGATCTCCACCAACACAGTCAGATTCTCCGTGTTACACGTTGCTTTATCCTAACAAGTTTCATTCCCAATTTCTTCACATCATTTGCTCCAAGTTCACAAAACTTCATATTTCATCAATGATGCACCGAGGCTGGATTAAATACATAGACAATCACATGAGAGAAGGATCGAAAAGAAAAGGTAAGGCCGATGATAACCAAACAAACCTTTTCCATTTGCTTTGTTCTACAGCCTTCCAACTGCTAGGTTTCGGCACATTACACGGTCCAACTGTCGC…
	Chr14:18042563-18042963	TTTCTCTTCCATCCACCGTTGGATCAGACTATAATTTGGATATGTTGTTTGTCCAGATACTATCTAGATTCTGAACAGTGGAGATAAAAAGAAAACACTTTGAACAGAAGTTGCGCTTCTTGCACGGGTCGTCAATTCGGTTAAACCCAAGTTTCTGGAAATTTCACCGTTGGATGAAGTTAATATTTTGATGTATTATACTTATAATAATGAATTACAACTTGACCATATAAATTGTCTGGTTATTTATGGTTGTTTGAAATGGCTGCCAAAATTGGTTATGTGTGAAACGAAACAACCCTAAAATTAAAAGGAAATGTAGCATTAAAAAGACTTAATTTTTAGGAGACTTTGGGGCTGTTGTGACAGCCTTGAAAGTATATGTTTAGGGAGGGGGGG…
	Chr15:4695901-4696301	TGTCCCAGGTAAGAATCAGAAATGGGAGAAAGTATATAGAACTCATAGAGGGGATAGAAGCCTCGATATATCTATGATTATAAACACTACATATCACTGCAAGTCAGTGAATAAAGACGTAAATTAACTCATATGAAGAAATCAATGAATGAAAAGTAATCTTGATAAACTCAATGAATGGCTTCTAATTTACTGCCACCGCTTTGGAGGCTTGACTAGGTTGGAAATGACAGTTTTCTTAATACCTGAAAGAACCAGTTATGGGAAATTTAAGAGAGAAATTAAAGTATAATCACCGAGGAAGACAATCTGCTCATTCCTATCTTATTTTACTTACTTGCGGACCCTTTTGGGCTGTCCCTTGACACAGTCACTGTCTTTGATGCGTTTTGCGTTTGG…
	Chr16:9705904-9706304	TATTTTATTCCATGAAAAAGAAAAAAAAAGAAAAGAAAAGAAGAATAAAAAGGCAGGGTAATTTTTTAGAATACAATTCCACGAAATTTCCTTTTATGGTAATGAAAAAGCAGGGTAACTTTTTTTTAACTTACATTATTGAATTTCCAGCAAAAATTCTTCTATACCTAGACCATAACAAGTTATCATCACTTTCATACAAATCACAAATCAATTCTACAATTATAATTCAACCATCCTGGTACATTTAACACTAATAATAATTTTATTTTTATTTTTTTCAATCCATGTATAAATACATATACTTTAACCTTAAGACCTTTTTAATATTCTGACAATCAGACATACGAATGCCACCAGCCCCTCCCAATTAACTAGTTTAAGAAATTATTCGGGCCA…
	Chr17:13244959-13245359	CCCTAACCCTAGTACTAGAATGCTCATAAAAGGAAAAGGTTGGAAAGTGTACGATAGAGAAAAAACAATCAGCTCAGGATAATAATGTAATGGGTGAAAACTAAATATTATAAAGAACTATATATATTGAATTATTGACGCCAAGAGTAGACAATTTGCCTAATTACATTGATGTGGCTAGCTCAGAAACTTGAAAGCTAACACTGTACAATACATTTGTTTCATTTCATTAATGTCCTTGTACTCCACGATTTAATTTTATGTACCTTATGAACCTAGCTATAAAGCTTTGGCGAGGTTTCATATGACTTTATTATTATTATTTCTTTTTAAATTTCAATGCCAGAAATTCAGAATTCAATTAATTGGGAATTAATTTTTTGTCTGTCAGCATTTTAG…
	Chr01:3723492-3723892	TTACAGAGTTAAACCTGAAGATCTTACCTTTTTGTGTCAACCTCCAATCCCTGTGTTTTTTAGATTTTAATGAATTCCCTTATAATGGTTTCAATCAGATGAAGATTAAGAACACTTTCTCTACCTTACAGGACAGCCCTCCAGCATGCAATCTAGCAGCTACTGCAGATGCCCATTTTCCATATGCTGCAGTCAGTCCTTCAGGATTGGTATCAGTCTTTCCATCAGTAGGAGGTTCTCCAAGCTTTGATACAGCAAAATATGCCAGCACTTGGTCTGCATCACCAAGACCTTTACTTTGAAACCATGGCTCCAGCATCCCATTCTGGAAAAAAACCAAATCTGCTAGACTGTCAGCATCCACCCAATCATTCACTGCCATTTATCGGAAGCCATAAA…
