# Supplementary material for: Qu-1: a transformation-and regeneration-amenable doubled haploid cell line with a reference genome sequence for genetic and functional studies in Populus
Source: For Res (Fayettev). 2025 Apr 29;5:e008. doi: 10.48130/forres-0025-0008 (PMC12141832; doi:10.48130/forres-0025-0008)
Supplement: Supplementary file 1 — Supplementary data to this article can be found online. [file forres-0025-0008-Supplementary.zip › 10.48130_forres-0025-0008-Suppl-TableS2.xlsx]

## Sheet: Supplementary Table S2
Supplementary Table S2. Genome Assembly Scaffold and Contig Summary for Qu-1
Scaffold	Scaffold length（bp）	Scaffold number	Contig	Contig length （bp）	Contig number
N10	51612252	1	N10	20004397	2
N20	24345008	3	N20	15637199	5
N30	23960023	4	N30	11002324	8
N40	22246076	6	N40	8541130	12
N50	20585336	8	N50	6697629	17
N60	18171260	10	N60	6241282	23
N70	15770805	12	N70	4872493	30
N80	15040580	15	N80	3739156	39
N90	14817201	17	N90	2203733	53
Max length	51612252		Max length	23044830
Length≥2,000 bp		242	Length≥2,000 bp		325
Scaffolds number		244	Contigs number		327
GC content	0.338		GC content	0.338
Total length	397894762		Total length	397862290
