# Supplementary material for: Qu-1: a transformation-and regeneration-amenable doubled haploid cell line with a reference genome sequence for genetic and functional studies in Populus
Source: For Res (Fayettev). 2025 Apr 29;5:e008. doi: 10.48130/forres-0025-0008 (PMC12141832; doi:10.48130/forres-0025-0008)
Supplement: Supplementary file 1 — Supplementary data to this article can be found online. [file forres-0025-0008-Supplementary.zip › 10.48130_forres-0025-0008-Suppl-TableS3.xlsx]

## Sheet: Supplementary Table S3
Supplementary Table S3. Genomic Superscaffold Statistics for Qu-1
Superscaffold	Number of contigs	Length of contigs	Length of superscaffold
Superscaffold1	15	51637721	51644721
Superscaffold2	3	24345797	24346797
Superscaffold3	8	20585890	20589390
Superscaffold4	5	23398284	23400284
Superscaffold5	2	23962702	23963202
Superscaffold6	4	26795096	26796596
Superscaffold7	5	14816012	14818012
Superscaffold8	13	20768734	20774734
Superscaffold9	9	13057138	13061138
Superscaffold10	6	22269570	22272070
Superscaffold11	11	18206467	18211467
Superscaffold12	5	15058549	15060549
Superscaffold13	4	15791137	15792637
Superscaffold14	11	19614939	19619939
Superscaffold15	7	14957245	14960245
Superscaffold16	1	14039180	14039180
Superscaffold17	6	15434602	15437102
Superscaffold18	3	15251641	15252641
Superscaffold19	8	16975573	16979073
Total	126	386966277	387019777
